# Supplementary material for: Digital economy and green total factor productivity in China
Source: PLoS One. 2024 Mar 1;19(3):e0299716. doi: 10.1371/journal.pone.0299716 (PMC10906909; doi:10.1371/journal.pone.0299716)
Supplement: S1 Data — (XLSX) [file pone.0299716.s001.xlsx]

## Sheet: Sheet1
year	id	gtfp	de	rd	road	pgdp	indu	edu	ins	inv	for	tech	open
2004	11	1	0.0216268	2100000	11.7756	51474	0.0802254	10.0257	8.19	0.285528	2.57379	2.82	1.2917
2004	12	1	0.0032188	798371	12.29	25322	0.148787	7.84216	7.86	0.0560137	0.204618	0.91	1.1182
2004	13	1	0.0032673	6800000	4.08	85373	0.0831382	10.6543	6.05	0.159399	0.814993	5.58	0.1321
2004	14	1	0.001959	372304	10	13539	0.154234	6.9053	5.13	0.0322597	0.245905	1.2	0.1247
2004	15	1	0.0018442	213233	7.1231	7835	0.150712	6.37782	5.12	0.008142	0.518631	1.27	0.1013
2004	21	1	0.002403	125061	6.6395	6733	0.156447	6.81568	7.36	0.0406001	0.340049	1.56	0.4269
2004	22	1	0.0016267	12000000	4.51	126634	0.0662763	11.4292	5.49	0.157717	0.061226	5.15	0.18
2004	23	1	0.0019965	8600000	4.11	97370	0.0756171	10.8156	5.05	0.171437	0.869835	5.69	0.1183
2004	31	1	0.0064232	560797	11.97	19265	0.155427	7.68605	9.81	0.156767	0.132544	0.94	1.6405
2004	32	1	0.0053807	14000000	4.5763	134982	0.0723319	11.194	8.63	0.133115	0.056955	4.97	0.9425
2004	33	1	0.0075366	1300000	15.76	31093	0.125147	7.99163	9.77	0.054906	0.03716	1.3	0.6054
2004	34	1	0.0012466	1700000	15.3553	55307	0.0631546	10.1126	5.99	0.0191736	2.89923	1.8	0.1254
2004	35	1	0.0034821	2600000	11.84	57695	0.0809448	10.4382	8.33	0.117169	2.60879	4.78	0.6825
2004	36	1	0.0012426	15000000	4.7192	157279	0.0614874	10.9588	5.76	0.119151	0.053274	4.79	0.0845
2004	37	1	0.0037502	309909	12.09	12587	0.163419	6.90184	7.52	0.0086343	0.404043	1.15	0.3342
2004	41	1	0.0024187	7800000	4.11	90993	0.0795302	10.5615	5.64	0.181167	0.790718	5.87	0.0641
2004	42	1	0.0016858	9400000	4.27	103796	0.0690042	10.9507	6.11	0.166351	0.517942	5.51	0.0994
2004	43	1	0.0018523	10000000	4.37	116562	0.0648182	11.0441	6.11	0.1462	0.066241	5.33	0.0799
2004	44	1	0.0345387	3600000	4.63	73124	0.0791121	10.5454	9.36	0.218112	1.82856	4.85	1.5669
2004	45	1	0.0022447	4200000	4.48	78989	0.0684747	10.6469	5.42	0.100169	1.12645	4.42	0.1031
2004	46	1	0.0011536	6000000	4.04	82560	0.0873133	10.4834	5.41	0.221341	0.769295	6.12	0.3524
2004	50	1	0.0016438	1600000	12.52	34221	0.119499	8.16898	7.2	0.0454041	0.052919	1.43	0.1186
2004	51	1	0.0030627	687548	11.92	22195	0.155473	7.84955	6.38	0.0282892	0.172356	0.97	0.0891
2004	52	1	0.0016465	4800000	4.04	76074	0.0859191	10.1217	4.17	0.304987	1.37578	7.2	0.0747
2004	53	1	0.0021735	1100000	14.23	28806	0.133592	8.04544	4.81	0.0296145	0.147742	1.17	0.1005
2004	61	1	0.0015261	441672	10.9	15752	0.165317	7.00608	4.46	0.0385147	0.156605	0.97	0.0949
2004	62	1	0.0015938	3100000	4.5	66367	0.07983	10.4546	3.95	0.164373	2.15286	5.23	0.0864
2004	63	1	0.0020527	258776	9.28	10540	0.162408	6.78505	3.1	0.0556334	0.33844	1.27	0.1022
2004	64	1	0.0012307	209187	7.47	8970	0.157052	6.66258	4.56	0.0689542	0.458113	1.37	0.1399
2004	65	1	0.0009859	859297	17.12	27264	0.143008	7.78661	8.48	0.020665	0.202113	1.04	0.2111
2005	11	1.04836	0.0258532	2200000	14.9972	47944	0.110577	8.24169	8.41	0.254643	0.076758	1.69	1.4752
2005	12	1.05809	0.0051391	891337	11.9	38460	0.0792717	11.555	6.61	0.26299	0.181225	6.58	1.1174
2005	13	0.935261	0.0041841	637205	14.89	47347	0.118664	8.503	5.28	0.0031873	0.064658	0.94	0.1315
2005	14	0.964378	0.002988	508658	9.56	19383	0.107453	11.0853	5.74	0.123881	0.885275	4.66	0.1074
2005	15	1.01807	0.0019118	1500000	23.3184	67852.1	0.08127	9.59957	7.92	0.0049531	0.062652	1.11	0.1023
2005	21	0.879435	0.0031426	1300000	22.7517	68302	0.0747299	9.60504	6.06	0.0208985	0.039254	1.06	0.4175
2005	22	0.793902	0.002549	1400000	22.61	71100.5	0.108849	9.36508	5.69	0.0146564	0.038476	0.91	0.1477
2005	23	0.97693	0.0023338	1000000	17.67	63886	0.121087	9.23038	10.25	0.0039619	0.13991	0.94	0.1421
2005	31	1.11258	0.007654	813602	10.94	26595	0.0865982	11.1726	9.35	0.290225	0.323598	5.31	1.6506
2005	32	1.15283	0.0070253	1500000	23.45	72064	0.100369	9.68312	10.22	0.0107128	0.008193	0.96	1.0039
2005	33	0.997764	0.0100769	1300000	14.62	50160	0.0746964	11.8542	6.84	0.209484	0.135016	5.62	0.6556
2005	34	0.870508	0.0016757	1900000	14.112	37136.3	0.132262	8.20534	8.94	0.0147197	0.065892	1.56	0.1396
2005	35	0.936134	0.0043303	77951	9.4351	11305	0.0898417	8.16985	6.45	0.0100706	0.438004	1.15	0.68
2005	36	0.928469	0.0014906	1300000	23.89	63764	0.0801236	9.61052	8.44	0.0059488	0.021763	1.01	0.0821
2005	37	1.03708	0.0056034	409212	8.51	15720	0.115894	10.9501	6.73	0.0614624	0.967953	3.55	0.3422
2005	41	0.902378	0.0035985	851685	15.77	57974	0.122496	9.22693	6.86	0.004191	0.089155	0.94	0.0598
2005	42	1.01148	0.0026367	1200000	19.69	67836	0.117112	9.0102	6.75	0.0101496	0.051969	0.81	0.1126
2005	43	0.955193	0.0022787	1200000	21.1	71046	0.111257	8.99518	10.18	0.0036803	0.082723	0.86	0.0745
2005	44	1.02149	0.0470775	164860	10.34	20053	0.0986481	8.19216	6.04	0.101688	0.455521	1.03	1.5542
2005	45	0.875388	0.0026749	241982	12.23	25393	0.108009	8.35684	5.63	0.0072238	0.495848	0.97	0.1065
2005	46	0.982343	0.0019101	520726	13.62	40282	0.111795	8.4946	7.35	0.0297921	0.151319	1.06	0.2319
2005	50	1.04745	0.0020845	1400000	14.52	51086	0.0726399	12.0807	7.04	0.195966	0.0575	5.81	0.1014
2005	51	0.945157	0.0034588	758005	12.39	31599	0.0874708	11.0092	4.8	0.212354	0.310296	5.45	0.0877
2005	52	1.04998	0.001051	338950	12.76	32214	0.117918	8.36925	5.27	0.0316577	0.549334	0.85	0.0573
2005	53	0.853307	0.0019227	1200000	13.61	47428	0.0745739	12.0284	4.81	0.178317	0.118635	5.43	0.1122
2005	61	1.03001	0.0026956	528364	10.39	23514	0.0934971	10.9696	4.62	0.170479	0.719513	5.5	0.0953
2005	62	0.986725	0.0018014	116956	10.144	16330.8	0.0904964	8.22336	3.86	0.0185638	0.395431	0.89	0.1114
2005	63	1.04353	0.0024352	393039	7.7718	13348	0.127887	10.6858	5.01	0.0942922	1.02932	3.63	0.0623
2005	64	0.987884	0.0012322	355065	6.8231	10932	0.118017	10.5586	9.96	0.109069	1.96562	3.42	0.1292
2005	65	1.03808	0.0016559	1100000	12.61	43415	0.0758798	11.8363	9.18	0.169769	0.124068	5.64	0.2498
2006	11	1.0463	0.0175843	1300000	14.3	54838	0.0779387	12.5024	6.93	0.455371	0.076861	6.19	1.5519
2006	12	0.95647	0.0056866	1800000	13.76	62574	0.0907444	7.69397	5.84	0.0468096	0.354709	0.88	1.1515
2006	13	1.00001	0.0465159	1600000	10.78	15378	0.174729	8.89018	6.28	0.0066558	1.18698	1.25	0.1288
2006	14	0.947801	0.0041475	725659	10.4122	35783.2	0.070622	6.83725	8.18	0.0217445	0.806936	1.21	0.1083
2006	15	1.21373	0.0017556	6400000	13.72	44651.3	0.135658	9.55878	6.44	0.0271564	0.14197	2.41	0.0961
2006	21	1.01497	0.0110407	5600000	13.73	40003	0.15174	9.51313	5.93	0.0352431	0.12094	2.06	0.4146
2006	22	0.834394	0.0037988	4000000	13.24	32617	0.184976	9.40328	10.79	0.0158286	0.213831	1.01	0.1476
2006	23	0.893708	0.0041921	2600000	11.84	21182	0.185502	8.83607	9.8	0.0071744	0.621995	1.28	0.165
2006	31	1.12145	0.0195057	1100000	11.94	46122	0.0848602	7.43357	10.8	0.153772	0.804991	1.08	1.7156
2006	32	1.05162	0.167896	4500000	13.32	35128	0.182899	9.37213	7.29	0.0172504	0.08259	1.36	1.0412
2006	33	1.01916	0.114712	3600000	17.88	93173	0.113236	8.47832	9.17	0.0618785	0.173088	0.98	0.7057
2006	34	0.915292	0.0035069	1400000	14.98	53868	0.0747509	12.3038	6.77	0.190823	0.050685	6	0.1597
2006	35	0.916917	0.0060116	1200000	13.8057	55610.9	0.074444	12.6754	8.42	0.221444	0.098993	6.38	0.6586
2006	36	1.04939	0.0044281	5000000	13.63	36775	0.166201	9.39289	7.07	0.0141282	0.177143	1.71	0.1024
2006	37	1.14836	0.0099056	537501	9.331	31550	0.0686283	7.45444	7.12	0.0098767	0.679663	1.37	0.3466
2006	41	0.866289	0.0080911	2100000	11.5	17339	0.176169	8.90277	6.98	0.0053993	0.672179	1.08	0.0632
2006	42	0.941984	0.0087169	2900000	12.14	26133	0.188189	9.10102	10.55	0.0122713	0.632294	1.07	0.1231
2006	43	0.99497	0.0027688	3500000	12.72	29608	0.188546	9.25469	6.12	0.0042946	0.463944	0.96	0.0762
2006	44	1.03874	0.0914721	780122	10.5814	8113	0.140772	8.7992	6.35	0.0960121	0.656628	1.26	1.5807
2006	45	0.910829	0.192975	965760	10.9006	9060	0.150545	8.46829	8.09	0.0065625	0.99263	0.91	0.112
2006	46	1.01799	0.0011838	1400000	10.33	12893	0.168366	8.77638	7.26	0.0283835	0.950905	1.18	0.2171
2006	50	1.04336	0.0016592	4300000	18.74	100105	0.115664	8.44745	5.22	0.0338932	0.366216	1.09	0.1116
2006	51	0.983738	0.0041465	1600000	14.39	55473	0.088743	7.51471	5.72	0.0562055	0.795633	1.18	0.1011
2006	52	0.983018	0.0005976	1100000	9.46	10546	0.157338	8.6597	5.11	0.0338859	1.40533	1.1	0.0551
2006	53	0.943951	0.0018598	3000000	17.05	85213	0.11138	8.21653	4.95	0.0381704	0.605652	0.82	0.1244
2006	61	0.938732	0.0032128	952370	13.98	41163	0.0763968	7.24227	4.24	0.0185497	0.926058	1.17	0.0901
2006	62	1.04304	0.0003742	1500000	14.1322	43475	0.0975526	12.8483	5.24	0.234161	0.117949	6.57	0.1339
2006	63	0.987766	0.0003267	8700000	16.3767	55774	0.0600247	9.27748	9.55	0.0706867	0.182643	3.11	0.0801
2006	64	1.06676	0.0007292	7400000	14.6289	48883.2	0.067246	9.41813	9.76	0.0881396	0.162532	2.76	0.1578
2006	65	1.02122	0.0015573	2300000	14.89	72994	0.101809	7.63537	7.11	0.0081677	0.581527	0.8	0.2383
2007	11	1.07417	0.0493393	5100000	16.02	107960	0.102251	8.44695	6.23	0.217946	0.177375	1.15	1.4904
2007	12	1.10333	0.0105824	717914	13.55	12045	0.0315666	7.82197	6.4	0.0560077	1.15026	1.01	1.0343
2007	13	1.14469	0.0112775	49749	15.49	11846.7	0.193534	9.72924	8.66	0.0328112	3.50937	2.62	0.1426
2007	14	1.01338	0.0050258	545051	26.1962	54217	0.0810497	10.8774	6.93	0.0889882	0.08603	3.99	0.1462
2007	15	1.21442	0.0070144	254842	22.52	43805	0.159403	10.5639	6.27	0.072489	0.612833	3.71	0.0916
2007	21	1.1471	0.103018	238580	23.16	41834	0.169219	10.5044	11.71	0.0788196	0.588163	3.64	0.4051
2007	22	1.17697	0.03293	153183	17.9	33043	0.164357	10.4	10.55	0.0561761	0.838706	3.14	0.1482
2007	23	0.943084	0.0076736	75490.2	14.82	17892	0.197511	9.87755	11.39	0.053713	2.46526	3.31	0.1851
2007	31	1.07178	0.0227392	458994	11.9233	8675.14	0.0264053	7.37494	7.73	0.158074	1.08904	1.25	1.7215
2007	32	1.12279	0.0315624	182304	17.56	36394	0.168244	10.5117	9.45	0.065274	0.652862	3.35	1.0213
2007	33	1.09943	0.0224535	1600000	16.01	20888	0.0307856	7.77686	7.29	0.0740628	0.244394	1.02	0.7171
2007	34	1.11475	0.0030895	4600000	16.71	105231	0.112628	8.3476	8.81	0.0110344	0.333256	1.12	0.1646
2007	35	0.904644	0.0112477	5400000	15.39	115053	0.0961191	8.30315	7.42	0.028245	0.072619	1.18	0.6121
2007	36	1.13566	0.0019345	209042	18.81	39613	0.168596	10.5386	7.4	0.0624839	0.583024	3.57	0.1239
2007	37	1.14928	0.018723	455793	22.9396	54094.2	0.079064	10.9863	7.19	0.0822003	0.10826	3.92	0.3613
2007	41	1.04559	0.0093315	74723.5	17.16	14649	0.18171	9.80771	11.04	0.0359154	3.27295	2.79	0.0648
2007	42	0.984812	0.0050172	104422	16.57	21777	0.166327	10.0516	6.37	0.058651	1.87384	3.3	0.1211
2007	43	0.992789	0.0036874	115101	17.35	26860	0.164216	9.73182	6.88	0.0425473	1.35457	3.02	0.078
2007	44	1.04993	0.0761012	4900000	11.668	120711	0.102394	8.61237	8.1	0.0971167	0.052436	1.24	1.5176
2007	45	0.997779	0.0030964	4600000	12.9753	90370.6	0.147898	8.66299	7.66	0.0095996	0.045061	1.27	0.1209
2007	46	1.07454	0.0022373	31681	10.2119	10238.8	0.184108	9.5129	5.57	0.0492459	3.31261	2.66	0.2131
2007	50	1.10689	0.0031892	2100000	18	25659	0.0318325	8.3891	6.15	0.0345326	0.421276	1.07	0.121
2007	51	1.02408	0.0061033	593365	12.28	10055	0.0287747	7.62515	5.36	0.0412645	1.2575	1.27	0.1035
2007	52	1.02645	0.0009786	30513	9.1068	9198.69	0.156189	9.64492	5.31	0.0586303	3.28901	2.78	0.0599
2007	53	0.998173	0.003047	1400000	14.91	16407.7	0.0317157	8.2166	4.64	0.0420928	0.3052	1.33	0.1401
2007	61	0.916899	0.0046755	379356	11.1425	7768	0.023983	7.70261	5.85	0.0190799	0.437527	1.27	0.091
2007	62	0.95677	0.0008792	4600000	17.41	118944	0.0973248	8.56174	7.24	0.0154671	0.061423	1.21	0.1554
2007	63	1.1545	0.000844	389357	21.83	50765	0.135211	11.0951	6.59	0.0967294	0.172604	3.85	0.0584
2007	64	1.1484	0.0020278	299269	23.11	47194	0.144195	10.7734	5.5	0.115986	0.682431	3.78	0.1308
2007	65	1.02264	0.0031147	983208	14.15	14485	0.0338378	8.12797	4.29	0.0223814	0.248289	1.98	0.296
2008	11	1.24507	0.0686252	3500000	19.61	32001	0.0295147	8.70739	4.66	0.251619	0.113751	1.11	1.6976
2008	12	1.19945	0.0133342	262814	7.9315	12495	0.765793	7.72186	6.32	0.0703447	2.28749	1.91	0.8311
2008	13	1.12786	0.0129558	1400000	12.3732	16925	0.10257	7.48732	5.72	0.0098756	0.668586	0.73	0.1666
2008	14	1.11457	0.0070534	18000000	25.13	72807.1	0.149935	8.60521	4.84	0.0467938	0.343346	2.82	0.1367
2008	15	1.27563	0.0077373	12000000	25.34	56885	0.156949	8.52448	8.14	0.0399718	0.558353	2.42	0.0729
2008	21	1.13438	0.0102347	10000000	24.7	51768	0.155035	8.51634	7.84	0.0401935	0.647446	2.33	0.368
2008	22	1.1424	0.0062308	5200000	20.94	35894	0.113242	7.62132	7.78	0.0191892	0.956138	1.44	0.1441
2008	23	0.988448	0.0062144	2300000	18.14	23794	0.0920476	7.33728	5.92	0.010495	0.956077	0.84	0.1932
2008	31	1.10008	0.0316607	15000000	25.2807	70652.6	0.162129	9.01618	6.79	0.212191	0.352255	3.02	1.5897
2008	32	1.14377	0.0192911	6700000	22.23	41106	0.131548	7.46254	5.45	0.0279221	0.905335	1.7	0.8793
2008	33	1.04925	0.0273934	625574	9.54	20398	0.7894	8.27506	6.89	0.111272	1.66831	2.05	0.6832
2008	34	1.14393	0.0039341	2800000	18.47	28792	0.0305165	8.36666	5.89	0.0115012	0.215919	1.11	0.1584
2008	35	1.09492	0.012866	3900000	20.33	34425	0.0282797	8.5484	5.4	0.0377422	0.105374	1.16	0.5443
2008	36	1.13471	0.0031337	8400000	23.62	47335	0.149192	8.24831	5.35	0.0253147	0.694641	2.24	0.1357
2008	37	1.16581	0.0228376	16000000	24.65	68733	0.14661	8.56559	7.52	0.0459853	0.337462	2.72	0.3557
2008	41	1.16197	0.0128913	2000000	12.5391	20096.5	0.0904861	7.03859	5.68	0.0069322	2.39052	0.92	0.0674
2008	42	1.11939	0.007657	3100000	18.66	27807	0.0989708	7.24498	4.43	0.0122979	1.22292	0.94	0.1269
2008	43	1.07977	0.0068469	4300000	19.6	33083	0.105418	7.4403	6.04	0.0085285	1.09932	1.28	0.0754
2008	44	1.11951	0.0874923	4800000	21.82	39561	0.026651	9.15489	5.78	0.10392	0.130121	1.26	1.2928
2008	45	1.1518	0.0047189	5600000	22.19	43401.4	0.0252596	9.20265	4.44	0.0109997	0.133385	1.31	0.1309
2008	46	0.967086	0.0045154	7500000	23.6946	58495.6	0.0217114	8.11121	4.49	0.0245496	0.138565	1.41	0.2092
2008	50	1.15288	0.0045419	808563	10.02	21522	0.785064	8.31278	4.33	0.0485517	1.51597	1.87	0.1141
2008	51	1.1481	0.0090814	233570	7.3007	9150	0.852384	7.94389	3.72	0.0815447	1.97046	2.3	0.1219
2008	52	1.07335	0.0036583	6500000	22.953	47711.7	0.0249624	8.65693	2.95	0.0255031	0.136167	1.36	0.0656
2008	53	1.07268	0.0050237	492506	8.55	16945	0.791544	8.22551	4.14	0.0567873	1.86014	2.24	0.1171
2008	61	1.21408	0.0077963	16000000	25.2761	76267.3	0.139507	8.8107	7.36	0.0529356	0.348193	2.92	0.0791
2008	62	0.951799	0.0023328	4300000	20.82	35996.6	0.027217	8.88813	6.64	0.0162324	0.010011	1.21	0.1337
2008	63	1.22161	0.005041	14000000	25.82	64168.3	0.144383	8.79598	5.64	0.0531525	0.285016	2.62	0.047
2008	64	1.26844	0.0039788	13000000	25.77	60879	0.155316	8.72823	4.12	0.0699907	0.397146	2.52	0.1084
2008	65	1.08121	0.0053384	363388	9.06	14123	0.818239	8.09367	4.74	0.0231039	2.18945	1.81	0.3689
2009	11	0.888169	0.0785944	1100000	11.21	31357	0.678505	8.67269	6.51	0.428902	1.0146	2.04	1.207
2009	12	1.00625	0.014603	31000000	13.5963	94172	0.0697608	9.61991	5.8	0.306372	0.079855	6.25	0.5797
2009	13	0.96686	0.0171502	1800000	16.8106	45328	0.498875	8.94434	4.88	0.052156	0.406235	2.67	0.1174
2009	14	0.803292	0.0085249	18000000	13.6	67503	0.0645838	9.63412	8.41	0.0808823	0.019637	2.89	0.0795
2009	15	1.03293	0.0105892	10000000	12.51	50807	0.117306	9.15293	8.21	0.044618	0.173224	1.04	0.0475
2009	21	1.04007	0.0141149	8100000	12.69	44736	0.104121	8.65596	8.03	0.0385932	0.355577	1.13	0.2826
2009	22	1.04346	0.0090402	4000000	9.44	33151	0.0947751	8.77832	6.04	0.0282866	0.94172	0.88	0.1102
2009	23	0.747057	0.0078246	2100000	11.7173	19707	0.0795895	8.38335	6.89	0.0227207	0.978616	1.14	0.1291
2009	31	1.03497	0.0349202	23000000	12.86	80932	0.0713095	9.9227	5.48	0.369341	0.059067	4.57	1.2608
2009	32	1.01813	0.0290391	5000000	11.65	37589	0.10428	8.81059	6.94	0.0428026	0.487924	1.5	0.6715
2009	33	0.963944	0.0335413	182403	10.77	10296	1.21409	8.43781	5.99	0.212689	3.30298	3.66	0.5578
2009	34	1.00458	0.0059095	898835	10.66	26283	0.717629	8.172	5.57	0.0339015	1.39216	1.92	0.1064
2009	35	1.06168	0.0160515	1300000	11.79	33628	0.677957	8.77947	5.33	0.074652	0.811219	2.17	0.4446
2009	36	1.01468	0.0047283	6500000	12.63	41166	0.0854803	8.87643	7.62	0.0204293	0.284508	1.34	0.114
2009	37	1.00977	0.030343	16000000	13.2	63469	0.0861997	9.29658	5.69	0.0382769	0.341653	2.05	0.2802
2009	41	0.982298	0.0168696	1900000	17.2247	45724	0.502693	8.76498	4.31	0.0426204	0.431564	2.78	0.0473
2009	42	1.03475	0.0115813	2400000	12.0362	24435	0.0866658	8.41713	6.1	0.0260591	0.613757	1.21	0.0909
2009	43	1.00968	0.0095102	3100000	9.65	28332	0.0877121	8.69654	5.79	0.0103744	0.61476	0.98	0.0531
2009	44	0.994171	0.101	1500000	13.34	35070	0.722579	8.98238	4.35	0.179673	0.577014	2.23	1.0573
2009	45	0.995497	0.0064198	1300000	13.52	34918.7	0.74203	9.03365	4.46	0.0438226	0.435472	2.34	0.1255
2009	46	0.936744	0.0064729	1500000	15.92	42060	0.682494	9.12371	4.25	0.0740143	0.377692	2.56	0.2016
2009	50	1.02239	0.0053871	220030	11.28	12555	1.18758	8.68016	3.67	0.142629	3.16441	4.08	0.0807
2009	51	0.987193	0.0137309	27000000	13.3942	86412	0.072446	9.7713	2.79	0.258895	0.070891	5.41	0.1167
2009	52	0.890289	0.0045057	1300000	14.77	35532	0.776447	9.02856	4.29	0.063313	0.34528	2.45	0.0402
2009	53	0.999957	0.0066175	145947	10.2442	8787.73	1.1928	8.36496	7.94	0.128556	3.76898	3.53	0.0891
2009	61	1.02343	0.013519	20000000	13.05	74016	0.0560542	9.69761	7.06	0.0954912	0.042751	3.73	0.0703
2009	62	0.8796	0.0042871	1500000	12.88	34984	0.692378	8.92476	4.98	0.0458797	0.686045	2.12	0.0779
2009	63	0.939345	0.0048495	14000000	13.11	58833	0.102544	9.35663	4.51	0.0579252	0.2086	1.21	0.0371
2009	64	1.04189	0.0052329	12000000	13.42	54095	0.111351	9.38153	4.46	0.083809	0.189162	1.15	0.0607
2009	65	0.839327	0.0071476	118659	9.2229	7196	1.11328	8.13014	6.24	0.078304	4.29121	3.34	0.2228
2010	11	1.03704	0.0987437	472028	13.98	16045	1.12755	8.87171	5.42	0.474624	1.71406	3.51	1.4472
2010	12	1.10683	0.0154794	569519	19.78	44941	0.129568	8.75788	4.78	0.133916	0.094677	2.47	0.6025
2010	13	1.0928	0.0228169	1200000	17.06	38027	0.858624	9.61274	8.79	0.182163	0.326176	5.62	0.1396
2010	14	1.1869	0.0102295	454598	15.69	37553	0.153108	8.59333	8.59	0.0445852	0.105186	1.43	0.0925
2010	15	1.12513	0.012681	218043	12.55	19942	0.143609	8.09567	8.18	0.0352568	0.97663	1.11	0.0506
2010	21	1.10726	0.0200464	160113	12.47	19893	0.132076	7.98318	6.12	0.0488952	1.14758	1.34	0.296
2010	22	1.1131	0.0110658	64087	11.4818	13108	0.0964937	7.65945	6.72	0.0347758	1.62968	1.34	0.1316
2010	23	1.16794	0.0090255	1400000	19.4196	41489.2	0.907492	9.56312	5.61	0.287067	0.259398	7.14	0.1666
2010	31	1.12931	0.0420161	520010	17.69	40036	0.158853	8.68266	6.75	0.242751	0.217029	1.95	1.455
2010	32	1.09819	0.0435985	84760	12.13	15000	0.106155	8.03394	6.08	0.0457383	1.02168	1.28	0.7612
2010	33	1.10971	0.0436654	2100000	14.7169	20705	0.0359816	8.48507	5.5	0.154504	0.395638	1.05	0.6191
2010	34	1.13197	0.0097303	328306	11.83	14966	1.15288	8.77292	5.47	0.0948722	2.12093	3.77	0.133
2010	35	1.09429	0.0228094	628696	14.31	20219	1.06151	8.60241	7.73	0.138923	1.35474	3.89	0.4997
2010	36	1.13833	0.0060254	100169	13.32	16999	0.122954	8.03248	5.13	0.0134296	1.38321	1.27	0.1548
2010	37	1.07135	0.0411133	397289	14.16	33796	0.15621	8.4239	4.68	0.0266892	0.273583	1.11	0.3269
2010	41	1.11517	0.0207479	1400000	17.56	38102	0.926246	9.76912	6.22	0.219701	0.289493	6.38	0.0523
2010	42	1.12503	0.014897	1700000	21.9195	42964	0.917011	9.35711	5.75	0.35188	0.234263	7.9	0.1099
2010	43	1.13021	0.0132463	60134	11.0137	11337	0.0921611	8.0158	3.53	0.0238538	1.04879	2	0.0619
2010	44	1.07608	0.113707	971539	14.74	27952	0.923371	9.34783	4.94	0.190913	1.0026	3.04	1.1547
2010	45	1.10303	0.0087524	1100000	15.53	30741	0.892172	9.22653	3.92	0.072042	1.04906	3.34	0.1255
2010	46	1.15472	0.0089517	1100000	16.28	35190	0.859889	9.49606	3.28	0.177594	0.280326	4.86	0.2836
2010	50	1.07971	0.0075055	2700000	16.3222	24560	0.0391535	8.20328	2.37	0.0744947	0.422273	0.98	0.1061
2010	51	1.16558	0.0203278	566301	18.35	40564	0.168046	8.76196	3.83	0.0665574	0.112168	2.21	0.1288
2010	52	1.10346	0.0066089	1100000	15.75	33090	0.880754	9.28264	8.1	0.128593	0.597258	4.1	0.0463
2010	53	1.09594	0.0082381	641033	23.6732	54280	0.0972286	8.64777	7.43	0.123175	0.060833	2.99	0.1258
2010	61	1.14302	0.0169341	491587	16.46	40648	0.149216	8.74943	5.18	0.0415655	0.089326	1.69	0.0809
2010	62	1.14664	0.0053018	810205	14.34	25326	0.973292	9.33313	4.59	0.107837	1.07873	3.96	0.1216
2010	63	1.15453	0.006502	330031	13.74	30087	0.161245	8.61094	4.53	0.0694142	0.571465	1.08	0.0395
2010	64	1.14393	0.006421	266545	13.19	25034	0.154209	7.66984	6.32	0.0900477	0.716765	1.11	0.0785
2010	65	1.20722	0.0101737	643135	20.3424	49474.7	0.103121	8.70283	5.55	0.0686757	0.077569	2.73	0.2133
2011	11	1.164	0.13176	4300000	19.28	33928	0.0414145	8.51134	4.94	0.38806	0.312316	1.01	1.5482
2011	12	1.0098	0.0038049	1700000	16.6	36724	0.762347	9.49009	8.89	0.183938	1.3209	4.1	0.5905
2011	13	1.13945	0.0270552	17000000	23.89	81874	0.0388353	9.18006	9.18	0.0350842	0.033429	1.3	0.1412
2011	14	1.15949	0.0091925	967529	14.4	26150	0.852031	9.16267	8.31	0.0836905	2.52828	3.06	0.0847
2011	15	1.15121	0.0138055	487867	10.5	12633	1.03038	8.43308	6.42	0.0779499	4.87878	2.7	0.0537
2011	21	1.10668	0.0194204	377619	9.61	10798	1.02892	8.25266	6.91	0.0714945	4.04161	2.13	0.2791
2011	22	1.23549	0.0169796	28000000	25.4111	123607	0.0312414	9.06309	5.8	0.0424639	0.426875	1.75	0.1348
2011	23	1.19537	0.0097982	20000000	25.37	96887	0.0276366	9.0983	6.85	0.0355748	0.041834	1.48	0.1978
2011	31	1.01013	0.0162311	1400000	15.26	31930	0.802137	9.42234	6.19	0.273161	1.887	3.66	1.4722
2011	32	1.1102	0.0466427	215281	8.761	8189	0.942044	7.80768	5.7	0.0583541	4.1744	2.03	0.7096
2011	33	1.06566	0.0368247	3100000	19.3707	47433.9	0.761337	9.30232	5.68	0.26493	0.190777	4.76	0.6183
2011	34	1.14776	0.0115449	3500000	15.45	28814	0.0430808	8.29537	7.88	0.0353694	0.29119	1.12	0.1322
2011	35	1.0521	0.01493	5800000	20.28	39622	0.0451946	8.5558	5.31	0.0924709	0.215703	1.61	0.5279
2011	36	1.12615	0.006941	285314	9.2605	9440	0.988844	8.13395	4.76	0.0319521	4.33371	2.04	0.1737
2011	37	1.0613	0.0497605	871527	13.77	21253	0.907056	8.5983	6.32	0.0623823	2.78784	2.91	0.3359
2011	41	1.07904	0.025235	18000000	24.42	87995	0.0311462	9.09427	5.81	0.0186453	0.044407	1.39	0.0782
2011	42	1.07266	0.0166015	23000000	25.62	107150	0.0303703	9.55503	3.59	0.0314093	0.199249	1.57	0.1105
2011	43	1.11036	0.0170616	25000000	25.2001	115168	0.0326348	9.30906	5.08	0.0207731	0.324639	1.66	0.0622
2011	44	1.05962	0.120027	8600000	21.26	52840	0.0409044	8.14458	4.31	0.164957	0.221366	1.2	1.1088
2011	45	1.13954	0.0097451	11000000	21.86	62290	0.0433489	9.17704	3.37	0.0246573	0.207133	1.19	0.1287
2011	46	1.08744	0.0094882	15000000	23.22	75354	0.0401342	8.98753	2.33	0.0835453	0.043937	1.21	0.3266
2011	50	1.0542	0.0073641	3800000	19.9333	53164	0.711484	9.08291	3.91	0.188319	0.097245	4.98	0.1884
2011	51	1.15102	0.0249096	1500000	15.77	34674	0.777613	9.34981	8.75	0.128209	1.7699	3.88	0.1466
2011	52	1.10577	0.0086911	13000000	22.35	68347	0.0416999	9.04991	9.02	0.0551099	0.120828	1.16	0.0554
2011	53	1.13882	0.0145062	2600000	17.9	43424.4	0.783284	9.52172	5.44	0.173403	0.437996	4.54	0.1164
2011	61	1.13372	0.0178104	1100000	14.99	28800	0.830155	9.26139	4.79	0.088672	2.1872	3.43	0.0756
2011	62	1.14305	0.0047483	7000000	20.42	44744	0.034772	8.65801	5.19	0.0451393	0.219778	1.3	0.1123
2011	63	1.03366	0.0167721	758936	12.1	17335	0.949809	8.54605	6.53	0.103491	3.23282	2.77	0.0357
2011	64	1.20027	0.0030248	631468	11.06	14781	1.01948	8.44295	6.06	0.125124	4.53215	2.69	0.0702
2011	65	1.07716	0.0274611	2100000	17.33	40400	0.75384	9.51014	5.94	0.146978	0.775154	4.32	0.223
2012	11	1.01809	0.142414	589320	12.1709	14782.3	0.0984626	7.53133	8.7	0.395531	2.37155	0.95	1.4409
2012	12	1.04354	0.0055821	3600000	11.57	34211	0.385688	8.90172	9.94	0.108009	0.312289	1.1	0.5661
2012	13	0.947397	0.0313512	2500000	17.84	36584	0.15931	8.86651	9.28	0.0482535	0.713386	0.84	0.1201
2012	14	0.976342	0.0106103	1700000	10.44	20597	0.387622	8.42494	6.25	0.0543242	0.493536	0.99	0.0784
2012	15	1.05097	0.0151989	555824	9.7224	11346.5	0.411159	8.16949	7.33	0.0778919	0.839277	1.26	0.0448
2012	21	1.01725	0.0234663	423556	8.8569	9470	0.431513	8.38022	5.68	0.0644527	0.712817	1.27	0.2645
2012	22	1.01957	0.0133181	4500000	18.88	45387	0.171626	8.76582	7.24	0.0649713	0.310977	2.59	0.1299
2012	23	1.01678	0.0114269	3100000	18.49	39984	0.171284	8.87525	6.34	0.0367927	0.545988	1.33	0.1733
2012	31	1.0137	0.0180349	2600000	10.83	28661	0.410676	8.66587	6.21	0.253843	0.45514	1.05	1.3656
2012	32	1.02082	0.0580689	5000000	19.7639	47772.2	0.172992	8.87933	5.7	0.0898921	0.37868	3.01	0.6399
2012	33	1.01428	0.04558	4900000	12.97	42575	0.314444	8.97479	8.33	0.182158	0.098541	1.19	0.5689
2012	34	1.02729	0.0138267	438428	11.6008	12918	0.0859839	7.98311	6.19	0.0429719	2.62215	0.95	0.1441
2012	35	1.04238	0.0187442	766640	12.38	16962	0.106482	7.71202	5.46	0.106394	2.04451	0.87	0.4996
2012	36	1.01655	0.0092423	5700000	19.9471	46347.9	0.193446	8.99285	6.94	0.0742371	0.437516	3.43	0.1629
2012	37	1.01252	0.0566425	1200000	9.9	19593	0.406656	8.35792	6.03	0.0323176	0.649201	1.16	0.3099
2012	41	1.0081	0.0329193	2800000	18.22	38909	0.165371	9.2385	4.33	0.0162527	0.596468	0.91	0.1103
2012	42	1.05531	0.0213316	3500000	18.65	40255	0.171854	8.87176	4.39	0.0394998	0.240882	1.75	0.0907
2012	43	1.04839	0.0210323	3800000	18.91	43062	0.167645	8.75098	5.11	0.0326	0.232242	2.17	0.0625
2012	44	1.01263	0.157142	1100000	14.49	23239	0.119064	8.25545	3.26	0.187666	2.25414	0.97	1.0885
2012	45	1.01115	0.0116622	1300000	15.32	24581	0.130042	8.52289	2.55	0.026948	2.41449	0.92	0.1428
2012	46	1.0516	0.0092743	2000000	17.84	33969	0.159318	8.73665	4.28	0.104373	1.50598	0.95	0.3166
2012	50	1.05914	0.0047491	5800000	13.9	46674	0.294764	9.13916	9.12	0.0873902	0.219617	1.22	0.2944
2012	51	1.04746	0.03109	3100000	11.08	31499	0.397206	8.70987	9.42	0.0729331	0.371331	0.94	0.1564
2012	52	1.02793	0.0084929	1600000	17.35	28668	0.149531	7.7761	5.61	0.0628596	2.02694	0.86	0.0611
2012	53	1.00612	0.0136844	4400000	12.06	39122.6	0.322733	9.04153	4.97	0.0751523	0.143126	1.16	0.1287
2012	61	1.04743	0.0196206	2100000	10.25	24446	0.390822	8.16801	5.19	0.0472704	0.430486	1.13	0.0646
2012	62	1.00913	0.0056338	900165	13.59	19877	0.114589	8.2467	6.57	0.0589917	1.96956	0.86	0.0994
2012	63	1.03624	0.0187784	1000000	10.81	16012	0.409396	8.16702	6.11	0.10999	0.559225	1.14	0.0386
2012	64	0.964126	0.0031851	798419	10	13313	0.412419	8.1301	6.12	0.103898	0.65998	1.14	0.0598
2012	65	1.03514	0.0290436	4000000	11.67	37072	0.359588	8.86757	8.94	0.0835513	0.356546	1.13	0.2117
2013	11	1.04866	0.165384	7900000	15.1853	56387.8	0.203998	9.04895	9.86	0.401736	0.42448	1.28	1.3418
2013	12	1.05436	0.0062244	103717	18.42	28898	0.508099	8.82035	9.37	0.17764	0.83792	3.78	0.5511
2013	13	0.97271	0.038677	4900000	16.7	51711	0.231109	7.877	6.5	0.0556235	0.199119	1.22	0.1196
2013	14	0.942889	0.0136383	26020	12.5	14555	0.624916	8.10565	7.47	0.158248	1.69806	4.29	0.0772
2013	15	0.949294	0.0195191	17000000	19.0219	107624	0.171089	8.91292	5.83	0.1163	0.25064	1.63	0.0439
2013	21	0.952008	0.0290341	14000000	18.0497	98643.4	0.175616	8.92672	7.39	0.0756427	0.221763	1.59	0.2605
2013	22	0.971703	0.017257	10000000	18.12	77643.7	0.203794	8.82643	6.51	0.0478861	0.125797	1.47	0.1226
2013	23	1.01319	0.0152331	7200000	17.88	63374	0.236967	8.66313	6.58	0.044399	0.263805	1.33	0.1666
2013	31	0.98156	0.0442554	57806	13.28	19254	0.546287	8.40434	5.84	0.317933	1.07071	3.93	1.2526
2013	32	0.755676	0.071709	11000000	17.73	84916	0.200701	8.81419	8.64	0.0644042	0.146539	1.51	0.5709
2013	33	1.05509	0.055692	169151	17.97	38924	0.430888	9.05748	6.31	0.272401	0.53394	4.06	0.5508
2013	34	0.978586	0.0172604	6700000	14.5746	50152.2	0.217943	9.09406	5.68	0.0495906	0.327591	1.25	0.1466
2013	35	1.07909	0.0230357	1200000	14.0436	23942	0.161314	8.21924	7.22	0.112569	0.63808	1.26	0.4795
2013	36	1.01543	0.0122693	13000000	17.28	92057	0.200442	8.94052	6.18	0.0332167	0.187596	1.55	0.1579
2013	37	0.947252	0.0711928	21044	14.21	12654	0.599855	8.06019	4.49	0.105386	2.46157	3.95	0.2989
2013	41	0.932984	0.0513649	6000000	17.53	59249	0.235435	8.70445	4.45	0.023321	0.37383	1.31	0.1153
2013	42	0.96503	0.0224114	8200000	17.83	68805	0.231969	8.78332	5.62	0.039519	0.269876	1.39	0.0909
2013	43	1.00669	0.023695	9100000	18.4	73002	0.216557	8.99987	3.49	0.0282458	0.27105	1.43	0.0633
2013	44	0.847065	0.22016	2200000	12.21	31874	0.18922	8.05401	2.76	0.212543	0.619124	1.24	1.0821
2013	45	1.00978	0.0145363	2800000	14.6	37411	0.200699	8.18266	4.38	0.0353668	0.519255	1.22	0.1407
2013	46	1.0337	0.0133911	4000000	16.03	44641	0.221775	8.38743	9.37	0.127314	0.27553	1.66	0.2921
2013	50	1.02695	0.006682	169685	17.37	40818	0.421811	8.97695	9.29	0.172895	0.373993	4.13	0.3328
2013	51	0.866313	0.0436125	70203.5	13.81	23831	0.531148	8.15067	6.03	0.15133	0.872286	3.74	0.1515
2013	52	1.02669	0.0119109	3400000	15.2	42214	0.226135	8.33583	5.15	0.0772951	0.529093	1.35	0.0635
2013	53	1.01162	0.0226002	148357	18.72	35663	0.458975	9.36753	4.96	0.151769	0.646805	3.99	0.1324
2013	61	0.976859	0.0213112	33479.2	12.05	17175	0.603189	8.23819	6.88	0.122789	1.4088	3.96	0.0769
2013	62	0.911629	0.0065008	1600000	16.0323	27702.7	0.176734	7.98551	6.27	0.0806596	0.607883	1.23	0.1001
2013	63	1.01343	0.0092613	15950	14.4423	10871	0.584062	7.61372	6.16	0.214363	2.37332	3.61	0.0409
2013	64	0.966811	0.005016	20870	14.136	9450	0.56946	7.95072	9.77	0.179249	1.6637	3.28	0.0773
2013	65	1.00565	0.0316938	137244	18.85	32377	0.473732	9.21123	9.64	0.187042	0.61057	3.74	0.2022
2014	11	1.0591	0.182889	231099	18.22	48430	0.402116	9.18864	9.73	0.51292	0.142576	4.27	1.1966
2014	12	1.0717	0.0072992	1500000	12.59	20428	0.253754	8.48868	7.4	0.120432	0.548127	1.4	0.5229
2014	13	0.991885	0.0412995	1500000	13.03	19860	0.0161722	8.3453	8.09	0.0630736	1.63095	1.14	0.125
2014	14	0.99053	0.0145537	445235	9.5614	10426	0.233699	7.82228	6.74	0.0874554	1.11486	1.47	0.0781
2014	15	1.05861	0.0166029	7000000	15.74	60199	0.0087756	9.47552	7.76	0.111567	0.078307	1.52	0.0503
2014	21	1.07981	0.0299932	6000000	16.14	55665	0.0086679	9.12164	6.85	0.087097	0.054024	1.47	0.2446
2014	22	1.04242	0.0183669	4500000	15.85	42826	0.0128686	9.18771	7.16	0.0543135	0.990165	1.32	0.1174
2014	23	1.11556	0.019109	2600000	14.08	27906	0.0138038	8.12365	6.78	0.076478	1.12235	1.25	0.1589
2014	31	1.01907	0.0449046	735536	11.41	14492	0.238174	8.42336	9.3	0.261471	0.904682	1.55	1.2156
2014	32	1.03469	0.0727232	5100000	16.57	47145	0.010911	9.09845	6.48	0.0687269	0.437053	1.37	0.5319
2014	33	1.02951	0.061936	2900000	13.49	33480	0.290775	9.20158	5.87	0.215256	0.618842	1.37	0.5429
2014	34	1.0678	0.0217132	217095	17.75	44347	0.420662	9.11587	7.8	0.134983	0.364124	4.2	0.1449
2014	35	1.0291	0.0237575	268723	16.8057	51955.3	0.41615	9.17281	6.52	0.209828	0.09061	4.34	0.453
2014	36	1.03228	0.0141445	5600000	16.15	50653.8	0.0095916	9.19857	4.81	0.038115	0.102677	1.42	0.167
2014	37	1.03603	0.0768246	370442	8.6856	9117	0.28451	8.09618	4.81	0.044273	1.32925	1.55	0.2863
2014	41	1.02504	0.0590115	2100000	13.84	22677	0.013257	8.43693	6.29	0.0321994	2.18488	1.15	0.1142
2014	42	1.05272	0.0251482	3200000	14.78	34197	0.0138913	8.87962	3.86	0.0489941	1.34808	1.28	0.0966
2014	43	1.05979	0.0255692	3800000	15.85	38572	0.0135111	9.1472	2.53	0.0295345	1.04756	1.26	0.07
2014	44	1.05243	0.229416	566204	9.3134	10500	0.0113981	8.40607	5.15	0.203566	2.56448	0.84	0.9753
2014	45	1.04383	0.015318	749531	9.8586	11431	0.0136611	8.10865	8.89	0.0375157	2.80643	0.69	0.1589
2014	46	1.04646	0.0172299	1100000	12.76	16206	0.017177	8.3247	9.44	0.132641	2.14817	0.86	0.2783
2014	50	1.04737	0.0080508	3300000	13.8	36943	0.285071	9.34479	6.32	0.107158	0.255501	1.45	0.411
2014	51	1.07299	0.0536045	1100000	12.01	17521	0.247143	8.48551	5.48	0.106254	0.448783	1.47	0.1511
2014	52	1.05813	0.012757	944297	12.06	13296	0.0163621	8.16899	4.84	0.0838109	6.42034	0.77	0.0714
2014	53	1.05434	0.0222706	2300000	13.62	29880	0.285744	9.04718	6.66	0.0891719	1.02817	1.2	0.1419
2014	61	1.0428	0.0239694	536174	10.01	11950	0.24512	8.258	6.47	0.0640833	0.914649	1.46	0.095
2014	62	0.995525	0.007987	299096	18.24	56506.8	0.404208	9.15697	6	0.205659	0.039472	4.41	0.0776
2014	63	1.03132	0.0134471	9600000	17.4487	77386.5	0.0076074	9.98924	9.73	0.218576	0.115581	1.62	0.0458
2014	64	1.0041	0.0040235	8200000	17.002	66615.7	0.0087367	9.73238	9.3	0.164047	0.09851	1.57	0.1213
2014	65	1.01636	0.0294409	1900000	12.95	24719	0.27212	8.4553	10	0.160648	0.978103	1.21	0.1833
2015	11	1.07342	0.220839	4100000	14.27	42753.9	0.269739	9.33253	6.98	0.474072	0.147857	2.09	0.8645
2015	12	1.04044	0.0099661	821721	10.98	25908	0.0410622	7.0644	8.96	0.134086	0.422302	0.83	0.4304
2015	13	1.03284	0.0411873	239530	11.34	8757	0.307652	8.16877	6.82	0.0834298	1.24783	1.4	0.1076
2015	14	0.968679	0.0148916	1100000	19.3073	32994.6	0.352499	9.17961	7.85	0.110143	0.678506	1.23	0.0716
2015	15	1.01433	0.0164623	827203	15.18	26165.3	0.418334	9.30286	7.05	0.131995	0.11704	1.19	0.0445
2015	21	1.17208	0.0312554	768739	15.3	26433	0.406684	9.02003	7.35	0.232054	0.204902	1.18	0.2084
2015	22	1.10028	0.0190676	485261	12.58	19595	0.414532	8.80709	7.09	0.0669468	0.912799	1.3	0.0836
2015	23	1.0186	0.0187834	318014	10.37	12110	0.35344	8.43277	9.68	0.100182	0.789668	1.51	0.0868
2015	31	0.979499	0.0528553	536186	12.0558	18645.8	0.0367803	6.86	6.26	0.286214	0.730488	0.94	1.1137
2015	32	1.06084	0.0751172	604762	12.56	21978	0.415802	8.7214	5.21	0.0806156	0.813254	1.19	0.4846
2015	33	1.03504	0.0676682	1700000	12.58	40025	0.0400467	7.48499	7.69	0.245578	0.455944	0.82	0.5036
2015	34	1.05621	0.0207027	3700000	13.76	40271	0.27297	9.11094	7.01	0.084235	0.283427	1.77	0.1354
2015	35	1.08831	0.0268771	4700000	14.59	46382	0.270286	9.29726	4.52	0.16782	0.13506	2.41	0.4048
2015	36	1.02213	0.0144747	669194	14.02	24539	0.407555	8.9576	4.43	0.0496668	0.487667	1.17	0.1579
2015	37	1.01361	0.0851637	970537	17.9053	31336.1	0.344191	9.3161	6.21	0.0474023	0.524885	1.22	0.2379
2015	41	1.04399	0.0574154	257220	9.83	10346	0.326297	8.41965	4.5	0.0450154	1.07306	1.34	0.1242
2015	42	1.06102	0.0262543	372612	11.29	12872	0.37441	8.46535	3.13	0.0666801	0.617401	1.51	0.096
2015	43	1.07712	0.0256881	419385	12.2	16113	0.391306	8.23022	4.95	0.0354585	0.538391	1.34	0.0631
2015	44	1.05687	0.221356	6600000	16.9646	52948.6	0.280453	9.47037	9.14	0.323619	0.217637	3.05	0.8746
2015	45	1.05044	0.0162163	7900000	17.6892	57540.3	0.279584	9.5358	9.78	0.099697	0.25045	3.37	0.1894
2015	46	1.04851	0.0102896	196136	9.7114	7476.53	0.292905	7.99092	6.42	0.19533	1.01315	1.3	0.2349
2015	50	1.15578	0.0103339	2200000	13.46	47377	0.0406094	8.15423	5.66	0.108844	0.349403	0.74	0.2951
2015	51	1.06808	0.0532818	674333	9.63	21471	0.0404327	6.77738	4.8	0.118361	0.671604	0.88	0.1061
2015	52	1.04442	0.0140298	143946	9.695	5970	0.298348	8.15716	6.75	0.107837	1.05974	1.59	0.0725
2015	53	1.03686	0.0224523	1400000	12.58	33840	0.0355703	7.29111	6.7	0.108469	0.504301	0.78	0.112
2015	61	0.993155	0.0257272	458874	10.4324	17218	0.0334661	7.23588	6.14	0.077481	0.701218	0.82	0.1054
2015	62	0.955962	0.009071	5700000	13.72	49558	0.263531	9.40495	9.93	0.236586	0.179622	2.73	0.0729
2015	63	1.05752	0.0127894	884070	16.51	28496.5	0.416891	9.45258	9.26	0.283096	0.349954	1.21	0.0498
2015	64	1.05913	0.0058269	869850	15.42	27643	0.410132	9.36019	9.97	0.185159	0.148946	1.2	0.08
2015	65	0.951986	0.0309388	1000000	12.05	30123	0.0405557	7.16634	7.09	0.196394	0.418881	1.08	0.1314
2016	11	1.09696	0.203011	3100000	13.4	58145	0.0382702	8.34645	9.15	0.452597	0.479001	0.79	0.7306
2016	12	1.11629	0.0098844	1200000	7.9477	18983.2	0.0376248	6.41815	7.04	0.156711	0.431179	1.21	0.3812
2016	13	1.08274	0.0525538	86772	5.1761	4215	0.600873	7.49181	7.94	0.113075	2.32608	2.25	0.0967
2016	14	1.03386	0.0139924	958815	12.18	37956.1	0.333936	9.13602	7.1	0.148064	0.222051	2.34	0.0848
2016	15	1.03405	0.0145668	471850	9.58	23151	0.408419	8.64711	7.47	0.159098	1.17102	1.86	0.0427
2016	21	1.07107	0.0314968	417261	6.8	19710	0.433381	8.56386	7.07	0.199729	1.78602	1.84	0.2584
2016	22	1.13365	0.0185994	264134	6.29	10309	0.495332	8.34637	9.86	0.103441	1.58645	2.24	0.0829
2016	23	1.01901	0.0196618	145113	5.35	5787	0.572246	7.72628	6.43	0.157849	1.88906	2.29	0.0714
2016	31	1.06859	0.057297	1400000	14.5274	46433	0.348253	8.70466	5.28	0.316728	0.265383	2.58	1.0225
2016	32	1.09364	0.0742035	299665	6.65	13119	0.487667	8.20068	8.15	0.105089	1.96206	1.98	0.4371
2016	33	1.08044	0.0612699	1900000	9.95	31259	0.0397505	7.04555	7.08	0.239833	0.40236	1.25	0.4731
2016	34	1.0927	0.0213747	2700000	14.13	52763	0.0392366	8.27904	4.85	0.083772	0.275902	0.74	0.1209
2016	35	1.09518	0.0229275	3600000	13.61	63472	0.0356567	8.32116	4.55	0.144441	0.504621	0.86	0.3616
2016	36	1.08713	0.0128758	363089	6.63	16413	0.467623	8.82972	6.57	0.0698762	2.205	1.91	0.1437
2016	37	1.0986	0.0937589	734006	12.11	33246	0.351873	8.72578	4.54	0.0702046	0.192779	2.22	0.2288
2016	41	1.13349	0.0622482	110349	6.0678	5051.96	0.562639	7.54298	3.37	0.0717975	2.01839	2.29	0.1169
2016	42	1.13742	0.0265382	137434	6.21	6915	0.581116	7.74683	5.14	0.0883043	2.33176	2.11	0.0801
2016	43	1.09439	0.0278736	189298	6.22	8824	0.538922	7.80386	9.42	0.0562608	1.90554	2.34	0.0552
2016	44	1.08016	0.213684	4500000	14.41	74707	0.0235256	8.44642	10.29	0.295301	0.103513	1	0.7848
2016	45	1.09161	0.0161802	5400000	17.41	82677	0.0213293	8.6623	6.56	0.0596211	0.064406	1.07	0.1727
2016	46	1.53727	0.0082573	7500000	21.3678	107139	0.0216517	8.13468	5.86	0.225893	0.006244	1.21	0.186
2016	50	1.14818	0.0115603	2300000	10.41	35239	0.0355478	7.0815	4.83	0.115548	0.278318	1.23	0.235
2016	51	1.10513	0.0582263	1100000	7.6672	16297	0.0352593	6.98164	6.81	0.135758	0.539993	1.3	0.0994
2016	52	1.15635	0.0143771	6400000	20.5903	91197.2	0.0247091	8.39849	6.84	0.117908	0.027928	1.14	0.0321
2016	53	1.03911	0.0220015	1700000	9.61	25729	0.0391679	6.84305	6.34	0.119605	0.567552	1.25	0.0894
2016	61	1.09042	0.02651	1200000	13.5108	41243.6	0.358383	8.92034	10.18	0.111059	0.245771	2.46	0.1025
2016	62	1.1001	0.0080264	3900000	13.8	67965.5	0.0261618	8.39912	9.46	0.258709	0.314962	0.93	0.063
2016	63	1.05792	0.012112	623196	11.22	29847.2	0.36252	8.87103	10.29	0.32833	0.329395	2.1	0.0395
2016	64	1.12558	0.0056716	554795	10.33	26437	0.394398	8.79261	7.26	0.230443	0.778608	1.98	0.0682
2016	65	1.10851	0.0295772	1400000	8.51	21788	0.0392675	6.59396	9.5	0.228376	0.632642	1.49	0.1214
2017	11	1.06798	0.24942	3600000	11.27	50760	0.0360362	7.58866	7.28	0.484297	0.262399	1.02	0.7802
2017	12	1.07673	0.0159182	4700000	14.3817	75828	0.107672	9.79508	8.08	0.237142	1.3532	2.64	0.4111
2017	13	1.26734	0.0606317	4600000	14.9298	58007.5	0.0718097	8.0302	7.27	0.128434	0.098005	1.35	0.0989
2017	14	1.52568	0.0179917	2500000	12.05	52321	0.215417	9.83995	7.78	0.142606	0.338802	2.36	0.0747
2017	15	0.927816	0.0214822	1300000	10.43	34500	0.310045	9.46705	7.33	0.18817	1.71246	2.16	0.0583
2017	21	1.12814	0.0407967	1000000	9.37	27596	0.318498	9.0529	10.2	0.204488	2.38826	2.14	0.2868
2017	22	1.02683	0.0235281	469876	9.16	14660	0.354699	8.98702	6.55	0.147617	2.20011	2.43	0.0837
2017	23	1.12431	0.0264992	236525	6.2023	9624	0.294367	8.83882	5.41	0.176374	1.39883	2.55	0.0799
2017	31	1.07837	0.0767001	3600000	12.67	63442	0.115104	9.98468	8.47	0.358527	0.819898	2.5	1.0494
2017	32	1.10283	0.091182	601525	9.49	18025	0.373689	9.07838	7.26	0.11477	2.78254	2.19	0.4648
2017	33	1.10192	0.0802315	1000000	9.07	12138	0.101674	7.57339	4.93	0.311955	0.806176	1.23	0.4929
2017	34	1.10002	0.0257248	2900000	11.19	42355	0.0358132	6.76395	4.57	0.0936089	0.248692	1.04	0.134
2017	35	1.08405	0.0303697	3900000	11.55	56649	0.0391368	7.63087	6.94	0.136305	0.139752	0.96	0.3588
2017	36	1.06763	0.0175459	794599	9.78	22920	0.302165	9.23728	4.67	0.107314	2.81294	2.28	0.1501
2017	37	1.08791	0.10301	2000000	11.68	47850	0.26451	9.90945	3.45	0.080547	0.630882	2.29	0.2445
2017	41	1.1442	0.0756482	5100000	15.0615	57191	0.0794875	7.92045	5.3	0.0588869	0.00316	1.41	0.1176
2017	42	1.10371	0.0313548	319586	6.6443	10982	0.317754	8.74609	9.7	0.0998606	1.598	2.53	0.0881
2017	43	1.09793	0.036116	369140	8.14	12316	0.339017	8.92241	10.83	0.0763917	1.4314	2.32	0.0718
2017	44	1.0818	0.240751	4400000	12.75	65201	0.0481723	8.09209	6.69	0.286324	0.371234	1.11	0.7575
2017	45	0.996035	0.0225762	3600000	13.43	65354.4	0.0507323	7.78073	6.07	0.159985	0.149544	1.17	0.2085
2017	46	0.982067	0.0182053	4300000	13.68	53526.7	0.0795955	8.13994	4.85	0.234656	0.217564	1.29	0.1569
2017	50	1.11488	0.0179419	1200000	11.58	14607	0.107637	7.72396	6.87	0.124787	2.29833	1.26	0.2315
2017	51	1.12326	0.0666379	4100000	13.5164	65932.7	0.117221	9.88988	6.98	0.167006	1.09916	2.57	0.1244
2017	52	1.11674	0.0236558	3700000	13.01	50791	0.0731555	7.76686	6.54	0.124897	0.372941	1.23	0.0407
2017	53	1.16409	0.0312664	924462	8.1938	9899	0.103379	7.39184	10.45	0.120305	1.39775	1.26	0.0969
2017	61	1.10195	0.0352863	3000000	12.23	58502	0.116548	9.97179	9.67	0.106874	0.511454	2.43	0.1238
2017	62	1.25404	0.0128495	4500000	12.09	61996	0.0433338	8.04266	10.62	0.353394	0.055646	1.05	0.0458
2017	63	1.01621	0.0213349	1800000	11.23	43223	0.289436	10.1049	7.44	0.347413	1.37045	2.22	0.0169
2017	64	1.08002	0.0166665	1600000	10.67	38914	0.298223	9.89801	9.87	0.260088	1.44365	2.23	0.0988
2017	65	1.0668	0.0198261	834788	7.1566	7757	0.119571	7.24658	7.52	0.228276	1.56397	1.08	0.1282
2018	11	1.0523	0.369514	1900000	12.86	21688	0.134517	7.9341	8.23	0.492912	1.09355	1.49	0.9003
2018	12	1.01807	0.0510519	179109	14.4	44047	0.19733	9.30708	7.44	0.241527	0.282417	1.01	0.4312
2018	13	1.02972	0.089406	4200000	15.42	51015	0.121215	9.07319	8.11	0.147365	0.325839	1.82	0.0991
2018	14	1.08777	0.0376644	137541	10.9	36875	0.203589	9.28297	7.6	0.139522	0.282831	1.05	0.0817
2018	15	1.18144	0.0577151	75937.9	11.47	19454	0.179976	8.58454	10.56	0.164756	0.388426	1.2	0.0601
2018	21	1.1132	0.063001	39092.4	11.16	17389	0.189427	8.51237	6.66	0.195932	0.407556	1.26	0.2996
2018	22	1.05727	0.0448288	29554	9.6964	10044.7	0.154668	8.06237	5.54	0.130365	0.48909	1.02	0.0908
2018	23	1.04747	0.0365381	5300000	16.4739	63477.5	0.0987453	9.19054	8.79	0.184804	0.376756	2.38	0.1069
2018	31	1.05603	0.140556	115843	10.63	41252	0.178043	9.54605	7.45	0.407647	1.24415	1.03	1.0442
2018	32	1.08016	0.159641	33412	9.33	11762	0.178033	8.29885	5.02	0.196255	0.534292	1.06	0.4745
2018	33	1.10799	0.159103	353502	7.6411	13897	0.0114154	6.80179	4.59	0.361208	0.639348	0.92	0.5091
2018	34	1.03436	0.0516805	1400000	12.67	18246	0.111608	7.78696	7.34	0.0995149	1.22389	1.44	0.1386
2018	35	1.06274	0.0676033	2200000	13.38	27133	0.136285	7.96414	4.8	0.147662	1.88068	1.2	0.3464
2018	36	1.10387	0.0365676	38093.1	10.53	14257	0.178468	8.40039	3.53	0.107268	0.537372	1.25	0.145
2018	37	1.11248	0.132622	131228	11.17	33181	0.206365	9.13523	5.46	0.0661806	0.237236	0.99	0.253
2018	41	1.1289	0.113116	4600000	16.32	57266.3	0.115025	9.1956	10	0.0743934	0.353505	2.1	0.114
2018	42	1.11344	0.0531318	5800000	16.8363	66649	0.0998772	9.18548	11.4	0.107778	0.396571	2.66	0.0887
2018	43	1.0864	0.060441	30364	9.3715	8606	0.123729	8.26243	6.84	0.0672522	0.645236	1.15	0.0844
2018	44	1.05675	0.370948	2900000	14.71	38564	0.129162	8.6356	6.29	0.291576	0.524939	0.97	0.7377
2018	45	1.10201	0.0539689	3400000	14.74	43117	0.121754	8.67599	4.88	0.186768	0.736156	0.98	0.2026
2018	46	1.01826	0.0839152	3900000	15.67	47626	0.116691	8.94135	6.93	0.271564	0.885437	1.54	0.1744
2018	50	1.04097	0.0542843	489073	7.9649	14434.1	0.0141291	6.75811	7.13	0.145084	0.373371	0.75	0.2568
2018	51	1.08964	0.108681	139977	11.04	43531	0.174542	9.27301	6.75	0.147263	0.710971	1.02	0.1463
2018	52	1.09701	0.0802333	3700000	15.38	46929	0.11029	8.95551	10.71	0.160152	1.98	1.26	0.034
2018	53	1.07904	0.0674487	205680	18.4386	48981.5	0.196191	9.63844	9.88	0.140394	0.001164	0.99	0.1105
2018	61	1.18076	0.0883613	143235	11.08	39671	0.201492	9.13958	10.96	0.0911834	0.623518	1.04	0.1443
2018	62	1.15215	0.0422287	2500000	13.72	33464	0.140164	8.77935	7.62	0.352692	1.08486	1.05	0.0483
2018	63	1.10251	0.0897277	125756	11.22	29522	0.198426	8.95192	10.26	0.313552	0.260992	1.14	0.0168
2018	64	1.18597	0.0764905	99437.9	11.42	24115	0.189051	8.59895	7.77	0.267675	0.29122	1.13	0.0674
2018	65	1.26921	0.039485	172951	16.1891	47689.5	0.190568	9.47276	8.38	0.239191	0.058201	1	0.1085
2019	11	1.33071	0.551276	660437	8.73	18478	0.0186449	7.17867	7.62	0.551726	0.955463	0.68	0.8122
2019	12	1.24269	0.111526	14000000	7.62	106497	0.0380646	9.37522	8.45	0.393872	0.083353	1.11	0.5216
2019	13	1.10504	0.135368	1600000	13.32	39226	0.0243275	8.04138	7.88	0.164459	0.182345	0.68	0.1141
2019	14	1.09822	0.0829155	9400000	5.26	81658	0.0686125	9.1148	10.92	0.193729	0.182186	1.23	0.085
2019	15	1.27244	0.126397	5100000	5.6	58204	0.0571593	8.69741	6.78	0.180352	0.535881	1.4	0.0639
2019	21	1.12176	0.102899	4300000	7.4	50467	0.0604165	8.53196	5.68	0.245621	0.489098	1.5	0.2917
2019	22	1.11816	0.0889774	1500000	15.2239	36182.8	0.0225933	8.42033	9.14	0.218143	0.043964	0.98	0.1112
2019	23	0.976234	0.0631969	1500000	13.71	40432	0.022301	7.79437	7.65	0.213238	0.739105	0.8	0.1374
2019	31	1.28822	0.234947	12000000	7.61	94648	0.0537818	9.48055	5.1	0.37589	0.072191	1.19	0.893
2019	32	1.64086	0.25718	3200000	9.4461	37058	0.0759463	8.49193	4.61	0.263089	0.281438	1.88	0.4359
2019	33	1.03393	0.30754	19000000	7.5657	140211	0.0232984	9.47239	7.75	0.359803	0.319031	0.99	0.4948
2019	34	1.01367	0.0995923	570294	8.47	16195	0.0163705	6.99272	4.94	0.0802085	0.316141	0.78	0.1278
2019	35	1.06206	0.135895	866999	9.28	21727	0.0203825	7.25587	3.61	0.166497	0.854568	0.89	0.3142
2019	36	1.08361	0.0784178	3800000	10.5507	45443.7	0.0593328	8.45998	5.62	0.123035	0.360085	0.75	0.1418
2019	37	1.18781	0.169846	8200000	5.57	73856	0.0623953	8.75161	4.76	0.0916641	0.346084	1.06	0.2883
2019	41	1.10703	0.161579	1600000	13.14	39461.6	0.0226517	7.51375	5.23	0.0703214	0.110718	0.74	0.1049
2019	42	1.12294	0.0814545	1500000	13.89	41916	0.0185504	8.01861	5.19	0.0799957	0.150802	0.86	0.086
2019	43	1.17081	0.106624	1300000	14.8629	43274.4	0.0179667	8.21947	5.36	0.0722639	0.115794	0.92	0.1091
2019	44	1.03464	0.469996	1200000	10	27076	0.022664	7.02943	3.51	0.196103	0.386055	0.98	0.6642
2019	45	0.990932	0.11227	1300000	11.2	32819	0.0247335	7.78424	3.47	0.187982	0.455341	0.55	0.2216
2019	46	1.00836	0.164331	1600000	13.15	37697	0.0257456	7.96408	2.81	0.260957	0.429997	0.62	0.1709
2019	50	1.14431	0.129866	22000000	7.6772	164222	0.0200403	9.52207	2.88	0.154812	0.451096	0.95	0.2453
2019	51	1.11164	0.152491	13000000	7.44	99995	0.0478412	9.3542	2.87	0.153803	0.208785	1.15	0.1456
2019	52	1.12613	0.211423	1500000	11.83	35711	0.0250872	7.60942	2.92	0.182693	0.133971	0.39	0.027
2019	53	1.035	0.154846	16000000	7.44	128994	0.0258352	9.4227	3.45	0.120495	0.178385	1.03	0.1001
2019	61	1.0839	0.160299	11000000	7.57	87475	0.0599103	9.20955	4.15	0.103323	0.20848	1.19	0.1365
2019	62	1.08225	0.102397	1100000	9.39	22447	0.0209529	7.44793	4.1	0.374281	0.780702	1.09	0.0437
2019	63	1.01162	0.193877	6700000	6.15	70452	0.0503851	8.7457	4.21	0.300412	0.584136	1.3	0.0127
2019	64	1.10667	0.194885	5500000	6.21	63029	0.0623139	8.70089	4.32	0.303167	0.434092	1.47	0.0642
2019	65	1.07285	0.129654	15000000	7.62	118198	0.0308562	9.37343	4.43	0.242752	0.028295	1.07	0.1203
